# Supplementary material for: Chlamydomonas chloroplast genes tolerate compression of the genetic code to just 51 codons
Source: Proc Natl Acad Sci U S A. 2026 Jan 6;123(2):e2506263123. doi: 10.1073/pnas.2506263123 (PMC12799115; doi:10.1073/pnas.2506263123)
Supplement: Supplementary file 2 — Dataset S01 (XLSX) [file pnas.2506263123.sd01.xlsx]

## Sheet: 1. rpoA.comp
rpoA_WT codon table:														Length
TTT	36	TCT	18	TAT	23	TGT	5		Total codons:	749		WT:	ATGACAATTTATCCAAATTTAAAAAAAATCATGACGAAAACTCAAAGTACAGATTTTTTTATTGCCTGTAAAGAATCACGTATTGAAAATAATACTAATTTTTATGGTTGTTTTTATCTAGGACCGTTTGACGAAAGTTTAAGTCAAACGTTAGCTAATGATTTAAGACGTACACTTTTATCAGAATTAACTGGTTTAGCTATAACATCTATTGAAATTGAAGGCGTACTACATAAATTTTCGACTTTAACCGGTATGAAAGAACCGGTTTTAGATTTAATTTGTAATCTACAAAATATTGTGTTACGTAAAGAAACAATTAGTTCAACAAATATGAATTATCGAGCAACAAAAAAAACATATATTGGTTTTTTAAGTGTAAATGGCCCACGTGTAATT…	2247	bp
TTC	4	TCC	2	TAC	3	TGC	0		Unique codons:	57		Recoded:	ATGACAATTTATCCAAATTTAAAAAAAATCATGACGAAAACTCAATCTACAGATTTTTTTATTGCCTGTAAAGAATCACGTATTGAAAATAATACTAATTTTTATGGTTGTTTTTATTTAGGTCCGTTTGACGAATCTTTATCTCAAACGTTAGCTAATGATTTACGTCGTACATTATTATCAGAATTAACTGGTTTAGCTATTACATCTATTGAAATTGAAGGCGTATTACATAAATTTTCGACTTTAACCGGTATGAAAGAACCGGTTTTAGATTTAATTTGTAATTTACAAAATATTGTGTTACGTAAAGAAACAATTTCTTCAACAAATATGAATTATCGAGCAACAAAAAAAACATATATTGGTTTTTTATCTGTAAATGGCCCACGTGTAATT…	2247	bp
TTA	79	TCA	16	TAA	1	TGA	0		Traget codons:	55		Mutations:	99
TTG	4	TCG	6	TAG	0	TGG	2
CTT	11	CCT	9	CAT	10	CGT	10
CTC	0	CCC	3	CAC	1	CGC	3
CTA	7	CCA	13	CAA	38	CGA	2
CTG	1	CCG	2	CAG	0	CGG	0
ATT	32	ACT	24	AAT	59	AGT	19
ATC	5	ACC	8	AAC	10	AGC	5
ATA	4	ACA	27	AAA	74	AGA	1
ATG	17	ACG	5	AAG	2	AGG	1
GTT	11	GCT	16	GAT	26	GGT	17
GTC	0	GCC	4	GAC	8	GGC	6
GTA	11	GCA	12	GAA	23	GGA	4
GTG	3	GCG	2	GAG	2	GGG	2
Codons deleted
TTT	0	TCT	0	TAT	0	TGT	0		Codons removed:	-56
TTC	0	TCC	0	TAC	0	TGC	0
TTA	0	TCA	0	TAA	0	TGA	0
TTG	0	TCG	0	TAG	0	TGG	0
CTT	-11	CCT	0	CAT	0	CGT	0
CTC	0	CCC	0	CAC	0	CGC	0
CTA	-7	CCA	0	CAA	0	CGA	0
CTG	-1	CCG	0	CAG	0	CGG	0
ATT	0	ACT	0	AAT	0	AGT	-19
ATC	0	ACC	0	AAC	0	AGC	-5
ATA	-4	ACA	0	AAA	0	AGA	-1
ATG	0	ACG	0	AAG	-1	AGG	-1
GTT	0	GCT	0	GAT	0	GGT	0
GTC	0	GCC	0	GAC	0	GGC	0
GTA	0	GCA	0	GAA	0	GGA	-4
GTG	0	GCG	0	GAG	0	GGG	-2
Codons added
TTT	0	TCT	19	TAT	0	TGT	0		Codons added:	56
TTC	0	TCC	0	TAC	0	TGC	0
TTA	19	TCA	5	TAA	0	TGA	0
TTG	0	TCG	0	TAG	0	TGG	0
CTT	0	CCT	0	CAT	0	CGT	2
CTC	0	CCC	0	CAC	0	CGC	0
CTA	0	CCA	0	CAA	0	CGA	0
CTG	0	CCG	0	CAG	0	CGG	0
ATT	4	ACT	0	AAT	0	AGT	0
ATC	0	ACC	0	AAC	0	AGC	0
ATA	0	ACA	0	AAA	1	AGA	0
ATG	0	ACG	0	AAG	0	AGG	0
GTT	0	GCT	0	GAT	0	GGT	6
GTC	0	GCC	0	GAC	0	GGC	0
GTA	0	GCA	0	GAA	0	GGA	0
GTG	0	GCG	0	GAG	0	GGG	0
rpoA_comp codon table:
TTT	36	TCT	37	TAT	23	TGT	5		Total codons:	749
TTC	4	TCC	2	TAC	3	TGC	0		Unique codons:	47
TTA	98	TCA	21	TAA	1	TGA	0		Traget codons:	0
TTG	4	TCG	6	TAG	0	TGG	2
CTT	0	CCT	9	CAT	10	CGT	12
CTC	0	CCC	3	CAC	1	CGC	3
CTA	0	CCA	13	CAA	38	CGA	2
CTG	0	CCG	2	CAG	0	CGG	0
ATT	36	ACT	24	AAT	59	AGT	0
ATC	5	ACC	8	AAC	10	AGC	0
ATA	0	ACA	27	AAA	75	AGA	0
ATG	17	ACG	5	AAG	1	AGG	0
GTT	11	GCT	16	GAT	26	GGT	23
GTC	0	GCC	4	GAC	8	GGC	6
GTA	11	GCA	12	GAA	23	GGA	0
GTG	3	GCG	2	GAG	2	GGG	0

## Sheet: 2. rpoA.ChimeraMAP
rpoA_WT codon table:														Length
TTT	36	TCT	18	TAT	23	TGT	5		Total codons:	749		WT:	ATGACAATTTATCCAAATTTAAAAAAAATCATGACGAAAACTCAAAGTACAGATTTTTTTATTGCCTGTAAAGAATCACGTATTGAAAATAATACTAATTTTTATGGTTGTTTTTATCTAGGACCGTTTGACGAAAGTTTAAGTCAAACGTTAGCTAATGATTTAAGACGTACACTTTTATCAGAATTAACTGGTTTAGCTATAACATCTATTGAAATTGAAGGCGTACTACATAAATTTTCGACTTTAACCGGTATGAAAGAACCGGTTTTAGATTTAATTTGTAATCTACAAAATATTGTGTTACGTAAAGAAACAATTAGTTCAACAAATATGAATTATCGAGCAACAAAAAAAACATATATTGGTTTTTTAAGTGTAAATGGCCCACGTGTAATT…	2247	bp
TTC	4	TCC	2	TAC	3	TGC	0		Unique codons:	57		Recoded:	ATGACTATTTATCCTAACTTAAAAAAAATTATGACTAAAACACAATCAACTGACTTCTTCATCGCTTGTAAAGAATCCCGTATTGAAAACAATACAAACTTTTATGGTTGTTTTTATTTAGGCCCTTTCGATGAATCGTTATCCCAAACTTTAGCAAATGATTTACGTCGTACATTATTATCGGAATTAACTGGTTTAGCTATTACATCAATCGAAATCGAAGGTGTTTTACACAAGTTTTCAACCTTAACTGGTATGAAAGAACCTGTTTTAGATTTAATTTGTAATTTACAAAATATCGTATTACGTAAAGAAACTATTTCTTCAACAAATATGAATTATCGTGCCACCAAAAAAACCTATATTGGTTTTTTATCTGTAAATGGCCCTCGTGTTATT…	2247	bp
TTA	79	TCA	16	TAA	1	TGA	0		Traget codons:	55		Mutations:	346
TTG	4	TCG	6	TAG	0	TGG	2
CTT	11	CCT	9	CAT	10	CGT	10
CTC	0	CCC	3	CAC	1	CGC	3
CTA	7	CCA	13	CAA	38	CGA	2
CTG	1	CCG	2	CAG	0	CGG	0
ATT	32	ACT	24	AAT	59	AGT	19
ATC	5	ACC	8	AAC	10	AGC	5
ATA	4	ACA	27	AAA	74	AGA	1
ATG	17	ACG	5	AAG	2	AGG	1
GTT	11	GCT	16	GAT	26	GGT	17
GTC	0	GCC	4	GAC	8	GGC	6
GTA	11	GCA	12	GAA	23	GGA	4
GTG	3	GCG	2	GAG	2	GGG	2
Codons deleted
TTT	-7	TCT	-5	TAT	0	TGT	0		Codons removed:	-176
TTC	-1	TCC	-1	TAC	-1	TGC	0
TTA	-5	TCA	-5	TAA	0	TGA	0
TTG	-1	TCG	-3	TAG	0	TGG	0
CTT	-6	CCT	-3	CAT	-3	CGT	0
CTC	0	CCC	-1	CAC	0	CGC	-1
CTA	-7	CCA	-6	CAA	-3	CGA	-2
CTG	0	CCG	-2	CAG	0	CGG	0
ATT	-6	ACT	-8	AAT	-12	AGT	-11
ATC	-1	ACC	-5	AAC	-4	AGC	-2
ATA	-2	ACA	-12	AAA	-6	AGA	-1
ATG	0	ACG	-2	AAG	-2	AGG	-1
GTT	-3	GCT	-3	GAT	-6	GGT	-1
GTC	0	GCC	-1	GAC	-4	GGC	-2
GTA	-4	GCA	-5	GAA	-1	GGA	-3
GTG	-3	GCG	0	GAG	0	GGG	-2
Codons added
TTT	1	TCT	9	TAT	1	TGT	0		Codons added:	176
TTC	7	TCC	2	TAC	0	TGC	0
TTA	12	TCA	9	TAA	0	TGA	0
TTG	7	TCG	7	TAG	0	TGG	0
CTT	0	CCT	9	CAT	0	CGT	4
CTC	0	CCC	0	CAC	3	CGC	1
CTA	0	CCA	3	CAA	0	CGA	0
CTG	0	CCG	0	CAG	3	CGG	0
ATT	3	ACT	11	AAT	4	AGT	0
ATC	6	ACC	6	AAC	12	AGC	0
ATA	0	ACA	6	AAA	2	AGA	0
ATG	0	ACG	4	AAG	6	AGG	0
GTT	5	GCT	5	GAT	4	GGT	5
GTC	0	GCC	1	GAC	6	GGC	3
GTA	5	GCA	2	GAA	0	GGA	0
GTG	0	GCG	1	GAG	1	GGG	0
rpoA_ChimeraMAP codon table:
TTT	31	TCT	29	TAT	21	TGT	5		Total codons:	749
TTC	9	TCC	2	TAC	5	TGC	0		Unique codons:	48
TTA	89	TCA	23	TAA	1	TGA	0		Traget codons:	0
TTG	13	TCG	12	TAG	0	TGG	2
CTT	0	CCT	15	CAT	5	CGT	16
CTC	0	CCC	1	CAC	6	CGC	1
CTA	0	CCA	9	CAA	34	CGA	0
CTG	0	CCG	2	CAG	4	CGG	0
ATT	33	ACT	25	AAT	45	AGT	0
ATC	8	ACC	6	AAC	24	AGC	0
ATA	0	ACA	26	AAA	68	AGA	0
ATG	17	ACG	7	AAG	8	AGG	0
GTT	11	GCT	19	GAT	23	GGT	24
GTC	1	GCC	3	GAC	11	GGC	5
GTA	12	GCA	8	GAA	22	GGA	0
GTG	1	GCG	4	GAG	3	GGG	0

## Sheet: 3. rpoA.CUO
rpoA_WT codon table:														Length
TTT	36	TCT	18	TAT	23	TGT	5		Total codons:	749		WT:	ATGACAATTTATCCAAATTTAAAAAAAATCATGACGAAAACTCAAAGTACAGATTTTTTTATTGCCTGTAAAGAATCACGTATTGAAAATAATACTAATTTTTATGGTTGTTTTTATCTAGGACCGTTTGACGAAAGTTTAAGTCAAACGTTAGCTAATGATTTAAGACGTACACTTTTATCAGAATTAACTGGTTTAGCTATAACATCTATTGAAATTGAAGGCGTACTACATAAATTTTCGACTTTAACCGGTATGAAAGAACCGGTTTTAGATTTAATTTGTAATCTACAAAATATTGTGTTACGTAAAGAAACAATTAGTTCAACAAATATGAATTATCGAGCAACAAAAAAAACATATATTGGTTTTTTAAGTGTAAATGGCCCACGTGTAATT…	2247	bp
TTC	4	TCC	2	TAC	3	TGC	0		Unique codons:	57		Recoded:	ATGACAATTTATCCTAATTTAAAAAAAATTATGACTAAGACTCAATCTACAGACTTTTTTATCGCATGTAAAGAATCACGTATTGAGAATAATACTAATTTTTACGGTTGTTTCTATTTAGGTCCATTTGATGAATCATTATCACAAACATTAGCAAATGATTTACGTCGTACATTATTATCAGAATTAACAGGTTTAGCCATTACATCAATTGAAATTGAAGGTGTTTTACACAAATTTTCTACATTAACGGGCATGAAAGAGCCAGTATTAGATTTAATTTGTAATTTACAGAACATTGTATTACGTAAAGAAACAATTTCATCTACTAATATGAACTATCGTGCTACCAAAAAAACCTATATCGGCTTTTTATCGGTAAATGGTCCTCGTGTAATC…	2247	bp
TTA	79	TCA	16	TAA	1	TGA	0		Traget codons:	55		Mutations:	339
TTG	4	TCG	6	TAG	0	TGG	2
CTT	11	CCT	9	CAT	10	CGT	10
CTC	0	CCC	3	CAC	1	CGC	3
CTA	7	CCA	13	CAA	38	CGA	2
CTG	1	CCG	2	CAG	0	CGG	0
ATT	32	ACT	24	AAT	59	AGT	19
ATC	5	ACC	8	AAC	10	AGC	5
ATA	4	ACA	27	AAA	74	AGA	1
ATG	17	ACG	5	AAG	2	AGG	1
GTT	11	GCT	16	GAT	26	GGT	17
GTC	0	GCC	4	GAC	8	GGC	6
GTA	11	GCA	12	GAA	23	GGA	4
GTG	3	GCG	2	GAG	2	GGG	2
Codons deleted
TTT	-8	TCT	-9	TAT	-1	TGT	0		Codons removed:	-176
TTC	-1	TCC	0	TAC	-1	TGC	0
TTA	-2	TCA	-7	TAA	0	TGA	0
TTG	-2	TCG	-4	TAG	0	TGG	0
CTT	-6	CCT	-5	CAT	-1	CGT	0
CTC	0	CCC	-2	CAC	0	CGC	-1
CTA	-7	CCA	-2	CAA	-2	CGA	-2
CTG	0	CCG	-2	CAG	0	CGG	0
ATT	-6	ACT	-5	AAT	-9	AGT	-13
ATC	-1	ACC	-4	AAC	-5	AGC	-3
ATA	-2	ACA	-9	AAA	-2	AGA	-1
ATG	0	ACG	-3	AAG	-2	AGG	-1
GTT	-3	GCT	-3	GAT	-2	GGT	-2
GTC	0	GCC	-3	GAC	-4	GGC	-4
GTA	-5	GCA	-6	GAA	-3	GGA	-3
GTG	-3	GCG	0	GAG	-2	GGG	-2
Codons added
TTT	1	TCT	10	TAT	1	TGT	0		Codons added:	176
TTC	8	TCC	1	TAC	1	TGC	0
TTA	15	TCA	17	TAA	0	TGA	0
TTG	2	TCG	8	TAG	0	TGG	0
CTT	0	CCT	3	CAT	0	CGT	4
CTC	0	CCC	0	CAC	1	CGC	1
CTA	0	CCA	8	CAA	0	CGA	0
CTG	0	CCG	0	CAG	2	CGG	0
ATT	3	ACT	10	AAT	5	AGT	0
ATC	6	ACC	2	AAC	9	AGC	0
ATA	0	ACA	7	AAA	2	AGA	0
ATG	0	ACG	2	AAG	2	AGG	0
GTT	7	GCT	5	GAT	4	GGT	8
GTC	0	GCC	1	GAC	2	GGC	3
GTA	4	GCA	5	GAA	2	GGA	0
GTG	0	GCG	1	GAG	3	GGG	0
rpoA_CUO codon table:
TTT	30	TCT	21	TAT	19	TGT	5		Total codons:	749
TTC	10	TCC	2	TAC	7	TGC	0		Unique codons:	44
TTA	99	TCA	33	TAA	1	TGA	0		Traget codons:	0
TTG	3	TCG	10	TAG	0	TGG	2
CTT	0	CCT	7	CAT	6	CGT	16
CTC	0	CCC	0	CAC	5	CGC	1
CTA	0	CCA	20	CAA	36	CGA	0
CTG	0	CCG	0	CAG	2	CGG	0
ATT	35	ACT	30	AAT	53	AGT	0
ATC	6	ACC	5	AAC	16	AGC	0
ATA	0	ACA	25	AAA	70	AGA	0
ATG	17	ACG	4	AAG	6	AGG	0
GTT	12	GCT	18	GAT	28	GGT	26
GTC	0	GCC	5	GAC	6	GGC	3
GTA	13	GCA	10	GAA	21	GGA	0
GTG	0	GCG	1	GAG	4	GGG	0

## Sheet: 4. ycf1.comp
ycf1_WT codon table:														Length
TTT	86	TCT	31	TAT	73	TGT	4		Total codons:	1996		WT:	ATGATAACATTTACTTTTATGTCACTTGTTACTTCAGTTAAAGATTATGTTGAAATTACACATAAATTAATTGAAATCGAACCTCTAAAAAATTATACCGAATTTGGTGCGGTTTTTACCTATTTTATATTTTCAATAGGGGAATTTTTTAAAAATTTTTTTAGTTTTTCATTTTTAAACAATATTTGGAGTATTCCAATAATTATTCCTGATATTGCTTCAGCCATGATTTCAGAAGTTTCTGTTTTAGATGGTTATTTTCATAATGCTTTTACATTTTTAGAAACAAGTGTAAATACAACAACTAATCCAAGTTTAGTTATTTTTGAGAAGTTTGTAATTGGTATTATTAATAGTTTATTTTTAATTTTACCTACATCAACATCACATTTAATTACT…	5988	bp
TTC	19	TCC	3	TAC	9	TGC	0		Unique codons:	59		Recoded:	ATGATTACATTTACTTTTATGTCATTAGTTACTTCAGTTAAAGATTATGTTGAAATTACACATAAATTAATTGAAATCGAACCTTTAAAAAATTATACCGAATTTGGTGCGGTTTTTACCTATTTTATTTTTTCAATTGGTGAATTTTTTAAAAATTTTTTTTCTTTTTCATTTTTAAACAATATTTGGTCTATTCCAATTATTATTCCTGATATTGCTTCAGCCATGATTTCAGAAGTTTCTGTTTTAGATGGTTATTTTCATAATGCTTTTACATTTTTAGAAACATCTGTAAATACAACAACTAATCCATCTTTAGTTATTTTTGAGAAGTTTGTAATTGGTATTATTAATTCTTTATTTTTAATTTTACCTACATCAACATCACATTTAATTACT…	5988	bp
TTA	185	TCA	67	TAA	1	TGA	0		Traget codons:	142		Mutations:	245
TTG	8	TCG	8	TAG	0	TGG	30
CTT	18	CCT	19	CAT	27	CGT	92
CTC	0	CCC	1	CAC	1	CGC	4
CTA	12	CCA	58	CAA	98	CGA	7
CTG	1	CCG	1	CAG	6	CGG	2
ATT	99	ACT	55	AAT	149	AGT	42
ATC	8	ACC	6	AAC	19	AGC	6
ATA	17	ACA	99	AAA	181	AGA	21
ATG	31	ACG	15	AAG	7	AGG	0
GTT	41	GCT	39	GAT	56	GGT	39
GTC	1	GCC	8	GAC	7	GGC	6
GTA	34	GCA	27	GAA	67	GGA	17
GTG	9	GCG	5	GAG	6	GGG	8
Codons deleted
TTT	0	TCT	0	TAT	0	TGT	0		Codons removed:	-147
TTC	0	TCC	0	TAC	0	TGC	0
TTA	0	TCA	0	TAA	0	TGA	0
TTG	0	TCG	0	TAG	0	TGG	0
CTT	-18	CCT	0	CAT	0	CGT	0
CTC	0	CCC	0	CAC	0	CGC	0
CTA	-12	CCA	0	CAA	0	CGA	-1
CTG	-1	CCG	0	CAG	0	CGG	0
ATT	0	ACT	0	AAT	0	AGT	-42
ATC	0	ACC	0	AAC	0	AGC	-6
ATA	-17	ACA	-3	AAA	0	AGA	-21
ATG	0	ACG	0	AAG	0	AGG	0
GTT	0	GCT	0	GAT	0	GGT	0
GTC	0	GCC	0	GAC	0	GGC	0
GTA	-1	GCA	0	GAA	0	GGA	-17
GTG	0	GCG	0	GAG	0	GGG	-8
Codons added
TTT	0	TCT	42	TAT	0	TGT	0		Codons added:	147
TTC	0	TCC	0	TAC	0	TGC	0
TTA	31	TCA	6	TAA	0	TGA	0
TTG	0	TCG	0	TAG	0	TGG	0
CTT	0	CCT	0	CAT	0	CGT	22
CTC	0	CCC	0	CAC	0	CGC	0
CTA	0	CCA	0	CAA	0	CGA	0
CTG	0	CCG	0	CAG	0	CGG	0
ATT	17	ACT	3	AAT	0	AGT	0
ATC	0	ACC	0	AAC	0	AGC	0
ATA	0	ACA	0	AAA	0	AGA	0
ATG	0	ACG	0	AAG	0	AGG	0
GTT	1	GCT	0	GAT	0	GGT	25
GTC	0	GCC	0	GAC	0	GGC	0
GTA	0	GCA	0	GAA	0	GGA	0
GTG	0	GCG	0	GAG	0	GGG	0
ycf1_comp codon table:
TTT	86	TCT	73	TAT	73	TGT	4		Total codons:	1996
TTC	19	TCC	3	TAC	9	TGC	0		Unique codons:	50
TTA	216	TCA	73	TAA	1	TGA	0		Traget codons:	0
TTG	8	TCG	8	TAG	0	TGG	30
CTT	0	CCT	19	CAT	25	CGT	114
CTC	0	CCC	1	CAC	3	CGC	4
CTA	0	CCA	58	CAA	98	CGA	6
CTG	0	CCG	1	CAG	6	CGG	2
ATT	116	ACT	56	AAT	149	AGT	0
ATC	8	ACC	6	AAC	19	AGC	0
ATA	0	ACA	98	AAA	181	AGA	0
ATG	31	ACG	15	AAG	7	AGG	0
GTT	42	GCT	39	GAT	56	GGT	64
GTC	1	GCC	8	GAC	7	GGC	6
GTA	33	GCA	27	GAA	67	GGA	0
GTG	9	GCG	5	GAG	6	GGG	0

## Sheet: 5. psbA.comp
psbA_WT codon table:														Length
TTT	2	TCT	12	TAT	0	TGT	3		Total codons:	353		WT:	ATGACAGCAATTTTAGAACGTCGTGAAAATTCTAGCCTATGGGCTCGTTTTTGTGAGTGGATCACTTCAACTGAAAACCGTTTATACATCGGTTGGTTCGGTGTAATCATGATCCCATGTCTTCTTACTGCAACATCAGTATTCATCATCGCTTTCATCGCTGCTCCGCCAGTAGACATCGATGGTATCCGTGAACCAGTTTCAGGTTCTCTTCTTTACGGTAACAACATCATTACAGGTGCTGTAATCCCAACTTCTAACGCAATCGGTCTTCACTTCTACCCAATTTGGGAAGCTGCTTCTCTAGACGAGTGGTTATACAACGGTGGTCCTTACCAACTTATCGTTTGTCACTTCCTTCTAGGTGTATACTGCTACATGGGTCGTGAGTGGGAATTA…	1059	bp
TTC	24	TCC	0	TAC	13	TGC	1		Unique codons:	37		Recoded:	ATGACAGCAATTTTAGAACGTCGTGAAAATTCTTCATTATGGGCTCGTTTTTGTGAGTGGATCACTTCAACTGAAAACCGTTTATACATCGGTTGGTTCGGTGTAATCATGATCCCATGTTTATTAACTGCAACATCAGTATTCATCATCGCTTTCATCGCTGCTCCGCCAGTAGACATCGATGGTATCCGTGAACCAGTTTCAGGTTCTTTATTATACGGTAACAACATCATTACAGGTGCTGTAATCCCAACTTCTAACGCAATCGGTTTACACTTCTACCCAATTTGGGAAGCTGCTTCTTTAGACGAGTGGTTATACAACGGTGGTCCTTACCAATTAATCGTTTGTCACTTCTTATTAGGTGTATACTGCTACATGGGTCGTGAGTGGGAATTA…	1059	bp
TTA	18	TCA	16	TAA	1	TGA	0		Traget codons:	16		Mutations:	28
TTG	0	TCG	0	TAG	0	TGG	10
CTT	8	CCT	4	CAT	1	CGT	15
CTC	0	CCC	0	CAC	9	CGC	0
CTA	6	CCA	8	CAA	7	CGA	0
CTG	0	CCG	2	CAG	0	CGG	0
ATT	5	ACT	12	AAT	1	AGT	0
ATC	23	ACC	0	AAC	24	AGC	2
ATA	0	ACA	4	AAA	0	AGA	0
ATG	12	ACG	0	AAG	0	AGG	0
GTT	5	GCT	25	GAT	1	GGT	30
GTC	0	GCC	0	GAC	6	GGC	1
GTA	16	GCA	7	GAA	15	GGA	0
GTG	0	GCG	0	GAG	4	GGG	0
Codons deleted
TTT	0	TCT	0	TAT	0	TGT	0		Codons removed:	-16
TTC	0	TCC	0	TAC	0	TGC	0
TTA	0	TCA	0	TAA	0	TGA	0
TTG	0	TCG	0	TAG	0	TGG	0
CTT	-8	CCT	0	CAT	0	CGT	0
CTC	0	CCC	0	CAC	0	CGC	0
CTA	-6	CCA	0	CAA	0	CGA	0
CTG	0	CCG	0	CAG	0	CGG	0
ATT	0	ACT	0	AAT	0	AGT	0
ATC	0	ACC	0	AAC	0	AGC	-2
ATA	0	ACA	0	AAA	0	AGA	0
ATG	0	ACG	0	AAG	0	AGG	0
GTT	0	GCT	0	GAT	0	GGT	0
GTC	0	GCC	0	GAC	0	GGC	0
GTA	0	GCA	0	GAA	0	GGA	0
GTG	0	GCG	0	GAG	0	GGG	0
Codons added
TTT	0	TCT	0	TAT	0	TGT	0		Codons added:	16
TTC	0	TCC	0	TAC	0	TGC	0
TTA	14	TCA	2	TAA	0	TGA	0
TTG	0	TCG	0	TAG	0	TGG	0
CTT	0	CCT	0	CAT	0	CGT	0
CTC	0	CCC	0	CAC	0	CGC	0
CTA	0	CCA	0	CAA	0	CGA	0
CTG	0	CCG	0	CAG	0	CGG	0
ATT	0	ACT	0	AAT	0	AGT	0
ATC	0	ACC	0	AAC	0	AGC	0
ATA	0	ACA	0	AAA	0	AGA	0
ATG	0	ACG	0	AAG	0	AGG	0
GTT	0	GCT	0	GAT	0	GGT	0
GTC	0	GCC	0	GAC	0	GGC	0
GTA	0	GCA	0	GAA	0	GGA	0
GTG	0	GCG	0	GAG	0	GGG	0
psbA_comp codon table:
TTT	2	TCT	12	TAT	0	TGT	3		Total codons:	353
TTC	24	TCC	0	TAC	13	TGC	1		Unique codons:	34
TTA	32	TCA	18	TAA	1	TGA	0		Traget codons:	0
TTG	0	TCG	0	TAG	0	TGG	10
CTT	0	CCT	4	CAT	1	CGT	15
CTC	0	CCC	0	CAC	9	CGC	0
CTA	0	CCA	8	CAA	7	CGA	0
CTG	0	CCG	2	CAG	0	CGG	0
ATT	5	ACT	12	AAT	1	AGT	0
ATC	23	ACC	0	AAC	24	AGC	0
ATA	0	ACA	4	AAA	0	AGA	0
ATG	12	ACG	0	AAG	0	AGG	0
GTT	5	GCT	25	GAT	1	GGT	30
GTC	0	GCC	0	GAC	6	GGC	1
GTA	16	GCA	7	GAA	15	GGA	0
GTG	0	GCG	0	GAG	4	GGG	0

## Sheet: 6. psaA.comp
psaA_WT codon table:														Length
TTT	17	TCT	15	TAT	6	TGT	4		Total codons:	752		WT:	ATGACAATTAGTACTCCAGAGCGCGAAGCGAAAAAAGTAAAGATTGCGGTTGATCGTAATCCTGTAGAAACAAGTTTTGAAAAATGGGCTAAACCAGGACATTTTTCACGTACTCTGTCAAAAGGTCCAAACACAACAACTTGGATTTGGAACCTTCACGCAGATGCTCATGACTTTGACAGTCATACAAGTGATCTAGAAGAAATTTCTAGAAAAGTATTCAGTGCACACTTTGGTCAATTAGGTATCATTTTCATTTGGTTAAGTGGTATGTACTTCCATGGTGCACGTTTTTCAAACTATGAAGCTTGGTTAAGTGACCCTACTCACATTAAACCAAGTGCTCAAGTAGTATGGCCTATTGTAGGTCAAGAAATTTTAAACGGTGATGTAGGTGGT…	2256	bp
TTC	33	TCC	0	TAC	14	TGC	0		Unique codons:	48		Recoded:	ATGACAATTTCTACTCCAGAGCGCGAAGCGAAAAAAGTAAAGATTGCGGTTGATCGTAATCCTGTAGAAACATCTTTTGAAAAATGGGCTAAACCAGGTCATTTTTCACGTACTTTATCAAAAGGTCCAAACACAACAACTTGGATTTGGAACTTACACGCAGATGCTCATGACTTTGACTCTCATACATCTGATTTAGAAGAAATTTCTCGTAAAGTATTCTCTGCACACTTTGGTCAATTAGGTATCATTTTCATTTGGTTATCTGGTATGTACTTCCATGGTGCACGTTTTTCAAACTATGAAGCTTGGTTATCTGACCCTACTCACATTAAACCATCTGCTCAAGTAGTATGGCCTATTGTAGGTCAAGAAATTTTAAACGGTGATGTAGGTGGT…	2256	bp
TTA	60	TCA	13	TAA	1	TGA	0		Traget codons:	44		Mutations:	91
TTG	0	TCG	3	TAG	0	TGG	28
CTT	13	CCT	14	CAT	6	CGT	21
CTC	0	CCC	0	CAC	36	CGC	1
CTA	3	CCA	16	CAA	25	CGA	0
CTG	2	CCG	0	CAG	1	CGG	0
ATT	45	ACT	22	AAT	5	AGT	19
ATC	8	ACC	0	AAC	22	AGC	5
ATA	0	ACA	20	AAA	19	AGA	1
ATG	19	ACG	1	AAG	2	AGG	0
GTT	18	GCT	53	GAT	17	GGT	68
GTC	0	GCC	0	GAC	11	GGC	2
GTA	25	GCA	15	GAA	18	GGA	1
GTG	1	GCG	2	GAG	1	GGG	0
Codons deleted
TTT	0	TCT	0	TAT	0	TGT	0		Codons removed:	-46
TTC	0	TCC	0	TAC	0	TGC	0
TTA	0	TCA	-1	TAA	0	TGA	0
TTG	0	TCG	0	TAG	0	TGG	0
CTT	-13	CCT	0	CAT	0	CGT	0
CTC	0	CCC	0	CAC	0	CGC	0
CTA	-3	CCA	0	CAA	0	CGA	0
CTG	-2	CCG	0	CAG	0	CGG	0
ATT	0	ACT	0	AAT	0	AGT	-19
ATC	0	ACC	0	AAC	0	AGC	-5
ATA	0	ACA	0	AAA	0	AGA	-1
ATG	0	ACG	0	AAG	0	AGG	0
GTT	-1	GCT	0	GAT	0	GGT	0
GTC	0	GCC	0	GAC	0	GGC	0
GTA	0	GCA	0	GAA	0	GGA	-1
GTG	0	GCG	0	GAG	0	GGG	0
Codons added
TTT	0	TCT	20	TAT	0	TGT	0		Codons added:	46
TTC	0	TCC	0	TAC	0	TGC	0
TTA	18	TCA	5	TAA	0	TGA	0
TTG	0	TCG	0	TAG	0	TGG	0
CTT	0	CCT	0	CAT	0	CGT	1
CTC	0	CCC	0	CAC	0	CGC	0
CTA	0	CCA	0	CAA	0	CGA	0
CTG	0	CCG	0	CAG	0	CGG	0
ATT	0	ACT	0	AAT	0	AGT	0
ATC	0	ACC	0	AAC	0	AGC	0
ATA	0	ACA	0	AAA	0	AGA	0
ATG	0	ACG	0	AAG	0	AGG	0
GTT	0	GCT	0	GAT	0	GGT	1
GTC	0	GCC	0	GAC	0	GGC	0
GTA	1	GCA	0	GAA	0	GGA	0
GTG	0	GCG	0	GAG	0	GGG	0
psaA_comp codon table:
TTT	17	TCT	35	TAT	6	TGT	4		Total codons:	752
TTC	33	TCC	0	TAC	14	TGC	0		Unique codons:	41
TTA	78	TCA	17	TAA	1	TGA	0		Traget codons:	0
TTG	0	TCG	3	TAG	0	TGG	28
CTT	0	CCT	14	CAT	6	CGT	22
CTC	0	CCC	0	CAC	36	CGC	1
CTA	0	CCA	16	CAA	25	CGA	0
CTG	0	CCG	0	CAG	1	CGG	0
ATT	45	ACT	22	AAT	5	AGT	0
ATC	8	ACC	0	AAC	22	AGC	0
ATA	0	ACA	20	AAA	19	AGA	0
ATG	19	ACG	1	AAG	2	AGG	0
GTT	17	GCT	53	GAT	17	GGT	69
GTC	0	GCC	0	GAC	11	GGC	2
GTA	26	GCA	15	GAA	18	GGA	0
GTG	1	GCG	2	GAG	1	GGG	0

## Sheet: 7. psbE-rps2
psbE-rps9-ycf4-ycf3-rps18-rps2 codon table:														Length
TTT	55	TCT	25	TAT	46	TGT	8		Total codons:	1695		WT:	ATGGCTGGTAAACCAGTAGAGCGTCCTTTCTCAGATATTTTAACTAGTATTCGTTACTGGGTTATTCACAGTATTACAGTACCTGCTTTATTTATTGCAGGTTGGTTATTTGTAAGTACAGGTCTTGCTTATGACGTATTTGGTACTCCACGTCCAAATGAATATTTCACAGAAGATCGTCAAGAAGCTCCATTAATTACTGACCGTTTCAATGCTTTAGAACAAGTTAAAAAATTATCTGGTAACTAAATGGCAATTTTAGCAAAAGCAGTGGGGCGTCGTAAAGAAGCGGTAGCTCAAGTTCAAATTAAAGAAGGTAATGGGTTATTTATTATTAATAATAAATCAGCTCAAGAATACTTACATAATGATTTTTATTCATTATTAGCAGTAAAAGCA…	5085	bp
TTC	12	TCC	1	TAC	9	TGC	0		Unique codons:	58		Recoded:	ATGGCTGGTAAACCAGTAGAGCGTCCTTTCTCAGATATTTTAACTTCTATTCGTTACTGGGTTATTCACTCTATTACAGTACCTGCTTTATTTATTGCAGGTTGGTTATTTGTATCTACAGGTTTAGCTTATGACGTATTTGGTACTCCACGTCCAAATGAATATTTCACAGAAGATCGTCAAGAAGCTCCATTAATTACTGACCGTTTTAATGCTTTAGAACAAGTTAAAAAATTATCTGGTAACTAAATGGCAATTTTAGCAAAAGCAGTGGGTCGTCGTAAAGAAGCGGTAGCTCAAGTTCAAATTAAAGAAGGTAATGGTTTATTTATTATTAATAATAAATCAGCTCAAGAATACTTACATAATGATTTTTATTCATTATTAGCAGTTAAAGCA…	5085	bp
TTA	166	TCA	42	TAA	6	TGA	0		Traget codons:	94		Mutations:	174
TTG	3	TCG	2	TAG	0	TGG	14
CTT	19	CCT	18	CAT	10	CGT	67
CTC	0	CCC	1	CAC	3	CGC	9
CTA	10	CCA	31	CAA	79	CGA	5
CTG	4	CCG	5	CAG	4	CGG	1
ATT	121	ACT	38	AAT	95	AGT	24
ATC	8	ACC	1	AAC	20	AGC	4
ATA	2	ACA	69	AAA	187	AGA	15
ATG	31	ACG	5	AAG	6	AGG	0
GTT	47	GCT	63	GAT	32	GGT	69
GTC	0	GCC	6	GAC	5	GGC	10
GTA	42	GCA	41	GAA	68	GGA	12
GTG	6	GCG	6	GAG	3	GGG	4
Codons deleted
TTT	0	TCT	0	TAT	0	TGT	0		Codons removed:	-104
TTC	-2	TCC	0	TAC	0	TGC	0
TTA	0	TCA	0	TAA	0	TGA	0
TTG	0	TCG	0	TAG	0	TGG	0
CTT	-19	CCT	0	CAT	0	CGT	0
CTC	0	CCC	0	CAC	0	CGC	0
CTA	-10	CCA	0	CAA	0	CGA	-1
CTG	-4	CCG	0	CAG	0	CGG	0
ATT	0	ACT	0	AAT	0	AGT	-24
ATC	-1	ACC	0	AAC	-1	AGC	-4
ATA	-2	ACA	0	AAA	0	AGA	-15
ATG	0	ACG	0	AAG	0	AGG	0
GTT	-1	GCT	0	GAT	0	GGT	0
GTC	0	GCC	-1	GAC	0	GGC	0
GTA	-3	GCA	0	GAA	0	GGA	-12
GTG	0	GCG	0	GAG	0	GGG	-4
Codons added
TTT	2	TCT	24	TAT	0	TGT	0		Codons added:	104
TTC	0	TCC	0	TAC	0	TGC	0
TTA	33	TCA	4	TAA	0	TGA	0
TTG	0	TCG	0	TAG	0	TGG	0
CTT	0	CCT	0	CAT	0	CGT	16
CTC	0	CCC	0	CAC	0	CGC	0
CTA	0	CCA	0	CAA	0	CGA	0
CTG	0	CCG	0	CAG	0	CGG	0
ATT	3	ACT	0	AAT	1	AGT	0
ATC	0	ACC	0	AAC	0	AGC	0
ATA	0	ACA	0	AAA	0	AGA	0
ATG	0	ACG	0	AAG	0	AGG	0
GTT	3	GCT	1	GAT	0	GGT	16
GTC	0	GCC	0	GAC	0	GGC	0
GTA	1	GCA	0	GAA	0	GGA	0
GTG	0	GCG	0	GAG	0	GGG	0
psbE-rps9-ycf4-ycf3-rps18-rps2 codon table:
TTT	57	TCT	49	TAT	46	TGT	8		Total codons:	1695
TTC	10	TCC	1	TAC	9	TGC	0		Unique codons:	49
TTA	199	TCA	46	TAA	6	TGA	0		Traget codons:	0
TTG	3	TCG	2	TAG	0	TGG	14
CTT	0	CCT	18	CAT	10	CGT	83
CTC	0	CCC	1	CAC	3	CGC	9
CTA	0	CCA	31	CAA	79	CGA	4
CTG	0	CCG	5	CAG	4	CGG	1
ATT	124	ACT	38	AAT	96	AGT	0
ATC	7	ACC	1	AAC	19	AGC	0
ATA	0	ACA	69	AAA	187	AGA	0
ATG	31	ACG	5	AAG	6	AGG	0
GTT	49	GCT	64	GAT	32	GGT	85
GTC	0	GCC	5	GAC	5	GGC	10
GTA	40	GCA	41	GAA	68	GGA	0
GTG	6	GCG	6	GAG	3	GGG	0

## Sheet: 8. rbcL.comp
rbcL codon table:														Length
TTT	2	TCT	5	TAT	2	TGT	12		Total codons:	476		WT:	ATGGTTCCACAAACAGAAACTAAAGCAGGTGCTGGATTCAAAGCCGGTGTAAAAGACTACCGTTTAACATACTACACACCTGATTACGTAGTAAGAGATACTGATATTTTAGCTGCATTCCGTATGACTCCACAACCAGGTGTTCCACCTGAAGAATGTGGTGCTGCTGTAGCTGCTGAATCTTCAACAGGTACATGGACTACAGTATGGACTGACGGTTTAACAAGTCTTGACCGTTACAAAGGTCGTTGTTACGATATCGAACCAGTTCCGGGTGAAGACAACCAATACATTGCTTACGTAGCTTACCCAATCGACTTATTCGAAGAAGGTTCAGTAACTAACATGTTCACTTCTATTGTAGGTAACGTATTCGGTTTCAAAGCTTTACGTGCTCTA…	1428	bp
TTC	17	TCC	0	TAC	17	TGC	0		Unique codons:	41		Recoded:	ATGGTTCCACAAACAGAAACTAAAGCAGGTGCTGGTTTCAAAGCCGGTGTAAAAGACTACCGTTTAACATACTACACACCTGATTACGTAGTACGTGATACTGATATTTTAGCTGCATTCCGTATGACTCCACAACCAGGTGTTCCACCTGAAGAATGTGGTGCTGCTGTAGCTGCTGAATCTTCAACAGGTACATGGACTACAGTATGGACTGACGGTTTAACATCTTTAGACCGTTACAAAGGTCGTTGTTACGATATCGAACCAGTTCCGGGTGAAGACAACCAATACATTGCTTACGTAGCTTACCCAATCGACTTATTCGAAGAAGGTTCAGTAACTAACATGTTCACTTCTATTGTAGGTAACGTATTCGGTTTCAAAGCTTTACGTGCTTTA…	1428	bp
TTA	15	TCA	8	TAA	1	TGA	0		Traget codons:	26		Mutations:	48
TTG	0	TCG	0	TAG	0	TGG	8
CTT	17	CCT	7	CAT	0	CGT	30
CTC	0	CCC	0	CAC	13	CGC	0
CTA	5	CCA	14	CAA	8	CGA	0
CTG	0	CCG	1	CAG	2	CGG	0
ATT	15	ACT	17	AAT	0	AGT	1
ATC	6	ACC	0	AAC	14	AGC	1
ATA	0	ACA	12	AAA	23	AGA	1
ATG	13	ACG	0	AAG	0	AGG	0
GTT	16	GCT	35	GAT	7	GGT	47
GTC	0	GCC	1	GAC	23	GGC	1
GTA	19	GCA	8	GAA	30	GGA	1
GTG	0	GCG	1	GAG	0	GGG	0
Codons deleted
TTT	0	TCT	-1	TAT	0	TGT	0		Codons removed:	-27
TTC	0	TCC	0	TAC	0	TGC	0
TTA	0	TCA	0	TAA	0	TGA	0
TTG	0	TCG	0	TAG	0	TGG	0
CTT	-17	CCT	0	CAT	0	CGT	0
CTC	0	CCC	0	CAC	0	CGC	0
CTA	-5	CCA	0	CAA	0	CGA	0
CTG	0	CCG	0	CAG	0	CGG	0
ATT	0	ACT	0	AAT	0	AGT	-1
ATC	0	ACC	0	AAC	0	AGC	-1
ATA	0	ACA	0	AAA	0	AGA	-1
ATG	0	ACG	0	AAG	0	AGG	0
GTT	0	GCT	0	GAT	0	GGT	0
GTC	0	GCC	0	GAC	0	GGC	0
GTA	0	GCA	0	GAA	0	GGA	-1
GTG	0	GCG	0	GAG	0	GGG	0
Codons added
TTT	0	TCT	1	TAT	0	TGT	0		Codons added:	27
TTC	0	TCC	0	TAC	0	TGC	0
TTA	22	TCA	2	TAA	0	TGA	0
TTG	0	TCG	0	TAG	0	TGG	0
CTT	0	CCT	0	CAT	0	CGT	1
CTC	0	CCC	0	CAC	0	CGC	0
CTA	0	CCA	0	CAA	0	CGA	0
CTG	0	CCG	0	CAG	0	CGG	0
ATT	0	ACT	0	AAT	0	AGT	0
ATC	0	ACC	0	AAC	0	AGC	0
ATA	0	ACA	0	AAA	0	AGA	0
ATG	0	ACG	0	AAG	0	AGG	0
GTT	0	GCT	0	GAT	0	GGT	1
GTC	0	GCC	0	GAC	0	GGC	0
GTA	0	GCA	0	GAA	0	GGA	0
GTG	0	GCG	0	GAG	0	GGG	0
rbcL codon table:
TTT	2	TCT	5	TAT	2	TGT	12		Total codons:	476
TTC	17	TCC	0	TAC	17	TGC	0		Unique codons:	35
TTA	37	TCA	10	TAA	1	TGA	0		Traget codons:	0
TTG	0	TCG	0	TAG	0	TGG	8
CTT	0	CCT	7	CAT	0	CGT	31
CTC	0	CCC	0	CAC	13	CGC	0
CTA	0	CCA	14	CAA	8	CGA	0
CTG	0	CCG	1	CAG	2	CGG	0
ATT	15	ACT	17	AAT	0	AGT	0
ATC	6	ACC	0	AAC	14	AGC	0
ATA	0	ACA	12	AAA	23	AGA	0
ATG	13	ACG	0	AAG	0	AGG	0
GTT	16	GCT	35	GAT	7	GGT	48
GTC	0	GCC	1	GAC	23	GGC	1
GTA	19	GCA	8	GAA	30	GGA	0
GTG	0	GCG	1	GAG	0	GGG	0

## Sheet: Summary
	rpoA	ycf1	psbA	psaA	psbE-rps2	rbcL		Sum:			CSB347 (rpoA + psbE-rps2)
WT total codons:	749	1996	353	752	1695	476		6021	21.1798	%	2444	8.59716	%
WT unique codons:	57	59	37	48	58	41
Traget codons modified:	55	142	16	44	94	26		377	17.6498	%	149	6.97566	%
Additional codons:	1	5	0	2	10	1		19	0.889513	%	11	0.514981	%
Unique codons afer compression	47	50	34	41	49	35
Sequence length:	2247	5988	1059	2256	5085	1428		18063			7332
Mutated bases:	99	245	28	91	174	48		685	3.79228	%	273	3.7234	%
