# Supplementary material for: Chlamydomonas chloroplast genes tolerate compression of the genetic code to just 51 codons
Source: Proc Natl Acad Sci U S A. 2026 Jan 6;123(2):e2506263123. doi: 10.1073/pnas.2506263123 (PMC12799115; doi:10.1073/pnas.2506263123)
Supplement: Supplementary file 3 — Dataset S02 (XLSX) [file pnas.2506263123.sd02.xlsx]

## Sheet: CSB322 (rpoA)
Position (bp)	CDS	WT base	Recoded base	Coverage	A	C	G	T	WT frequency	Recoded frequency		Frequency	WT	Recoded
46	rpoA	A	T	68886	9	5	2	68870	0.0130651	99.9768		Average	0.024184	99.8395
47	rpoA	G	C	68886	3	68878	2	3	0.00290335	99.9884		Minimum	0	96.6851
118	rpoA	C	T	66171	4	4	47	66116	0.00604494	99.9169		Maximum	0.296126	99.9946
123	rpoA	A	T	65852	10	2	1	65839	0.0151856	99.9803
136	rpoA	A	T	64012	5	1	401	63605	0.00781104	99.3642
137	rpoA	G	C	63974	7	63955	11	1	0.0171945	99.9703
142	rpoA	A	T	63865	2	6	1	63856	0.00313161	99.9859
143	rpoA	G	C	63699	59	63638	2	0	0.00313977	99.9042
166	rpoA	A	C	61714	115	61589	4	6	0.186343	99.7975
168	rpoA	A	T	61567	9	2	1	61555	0.0146182	99.9805
175	rpoA	C	T	60518	8	4	44	60462	0.0066096	99.9075
177	rpoA	T	A	60313	60287	15	1	10	0.0165802	99.9569
204	rpoA	A	T	57787	6	2	7	57772	0.010383	99.974
229	rpoA	C	T	54335	0	3	103	54229	0.0055213	99.8049
289	rpoA	C	T	58586	21	3	7	58555	0.00512068	99.9471
322	rpoA	A	T	61695	99	5	1	61590	0.160467	99.8298
323	rpoA	G	C	61763	47	61711	1	4	0.00161909	99.9158
376	rpoA	A	T	65742	34	6	0	65702	0.0517173	99.9392
377	rpoA	G	C	65763	17	65743	2	1	0.00304122	99.9696
418	rpoA	C	T	68098	5	9	62	68022	0.0132162	99.8884
513	rpoA	A	T	41372	5	1	2	41364	0.0120855	99.9807
580	rpoA	C	T	40910	4	3	1	40902	0.00733317	99.9804
582	rpoA	T	A	40890	40885	1	1	3	0.00733676	99.9878
661	rpoA	C	T	34996	10	2	52	34932	0.00571494	99.8171
667	rpoA	A	T	34720	5	6	0	34709	0.0144009	99.9683
668	rpoA	G	C	34604	105	34497	0	2	0	99.6908
669	rpoA	C	A	34493	34464	1	3	25	0.00289914	99.9159
697	rpoA	A	T	30124	3	2	12	30107	0.00995884	99.9436
698	rpoA	G	C	30125	665	29460	0	0	0	97.7925
699	rpoA	C	A	30130	30107	1	0	22	0.00331895	99.9237
718	rpoA	A	T	29995	49	2	0	29944	0.163361	99.83
719	rpoA	G	C	29995	28	29966	1	0	0.00333389	99.9033
730	rpoA	A	T	30056	55	1	2	29998	0.182992	99.807
731	rpoA	G	C	30092	16	30072	1	3	0.00332314	99.9335
769	rpoA	A	T	34369	9	0	2	34358	0.0261864	99.968
770	rpoA	G	C	34443	6	34436	0	1	0	99.9797
856	rpoA	A	T	40109	8	5	0	40096	0.0199456	99.9676
857	rpoA	G	C	40144	17	40123	1	3	0.00249103	99.9477
901	rpoA	C	T	140355	14	8	51	140282	0.00569983	99.948
903	rpoA	T	A	140463	140419	20	10	14	0.00996704	99.9687
919	rpoA	C	T	140444	14	11	5	140414	0.0078323	99.9786
931	rpoA	A	T	140296	21	9	2	140264	0.0149684	99.9772
932	rpoA	G	C	140282	7	140274	0	1	0	99.9943
964	rpoA	C	T	81036	6	6	10	81014	0.00740412	99.9729
966	rpoA	T	A	81022	81011	5	4	2	0.00246847	99.9864
982	rpoA	C	T	80652	29	5	15	80603	0.00619947	99.9392
988	rpoA	A	C	80247	34	80206	4	3	0.0423692	99.9489
990	rpoA	G	T	80094	17	7	34	80036	0.0424501	99.9276
1032	rpoA	G	T	77203	12	3	5	77183	0.00647643	99.9741
1038	rpoA	G	T	76410	10	4	2	76394	0.00261746	99.9791
1045	rpoA	C	T	75591	12	3	52	75524	0.00396873	99.9114
1047	rpoA	T	A	75353	75321	6	4	22	0.0291959	99.9575
1051	rpoA	C	T	74875	7	4	86	74778	0.00534224	99.8705
1053	rpoA	T	A	74662	74582	58	8	14	0.0187512	99.8929
1072	rpoA	A	T	73019	26	3	8	72982	0.0356072	99.9493
1073	rpoA	G	C	72956	94	72857	2	3	0.00274138	99.8643
1161	rpoA	G	A	71106	71080	9	1	16	0.00140635	99.9634
1257	rpoA	A	T	79665	21	14	13	79617	0.0263604	99.9397
1281	rpoA	A	T	80624	10	8	1	80605	0.0124033	99.9764
1357	rpoA	A	T	58660	4	5	3	58648	0.00681896	99.9795
1358	rpoA	G	C	58655	5	58647	1	2	0.00170488	99.9864
1414	rpoA	A	T	57309	17	4	12	57276	0.0296638	99.9424
1415	rpoA	G	C	57274	17	57256	1	0	0.00174599	99.9686
1417	rpoA	A	T	57241	17	5	0	57219	0.029699	99.9616
1418	rpoA	G	C	57196	32	57161	1	2	0.00174837	99.9388
1419	rpoA	C	A	57147	57137	1	4	5	0.00174987	99.9825
1435	rpoA	C	T	56392	4	3	7	56378	0.0053199	99.9752
1437	rpoA	T	A	56303	56280	11	7	5	0.00888052	99.9591
1447	rpoA	A	T	55660	13	3	8	55636	0.0233561	99.9569
1448	rpoA	G	C	55584	37	55542	4	1	0.00719632	99.9244
1481	FLAG-tag		T	51531	0	4	17	51510		99.9592
1482	FLAG-tag		C	51303	109	51192	0	2		99.7836
1483	FLAG-tag		G	50976	0	0	50826	150		99.7057
1484	FLAG-tag		A	50889	50885	0	0	4		99.9921
1485	FLAG-tag		T	50761	1	1	81	50678		99.8365
1486	FLAG-tag		T	50667	6	2	6	50653		99.9724
1487	FLAG-tag		A	50477	50469	3	4	1		99.9842
1488	FLAG-tag		T	50437	4	5	0	50428		99.9822
1489	FLAG-tag		A	50277	50263	8	5	1		99.9722
1490	FLAG-tag		A	50047	50033	2	3	9		99.972
1491	FLAG-tag		A	49380	49176	3	0	201		99.5869
1492	FLAG-tag		G	48629	3	0	47017	1609		96.6851
1493	FLAG-tag		A	48535	48487	0	0	48		99.9011
1494	FLAG-tag		T	48509	2	1	5	48501		99.9835
1495	FLAG-tag		G	48400	3	1	48253	143		99.6963
1496	FLAG-tag		A	48367	48338	0	4	25		99.94
1497	FLAG-tag		C	48322	93	48214	9	6		99.7765
1498	FLAG-tag		G	48231	0	1	47875	355		99.2619
1499	FLAG-tag		A	48197	48180	7	1	9		99.9647
1500	FLAG-tag		T	48127	3	0	64	48060		99.8608
1501	FLAG-tag		G	48020	0	3	47932	85		99.8167
1502	FLAG-tag		A	47859	47808	1	5	45		99.8934
1503	FLAG-tag		T	47780	5	2	33	47740		99.9163
1504	FLAG-tag		A	47649	47503	145	1	0		99.6936
1505	FLAG-tag		A	47497	47332	134	10	21		99.6526
1506	FLAG-tag		A	47313	47211	20	7	75		99.7844
1507	FLAG-tag		A	47202	47174	11	3	14		99.9407
1508	FLAG-tag		T	47078	13	2	5	47058		99.9575
1509	FLAG-tag		G	45813	2	2	45484	325		99.2819
1510	FLAG-tag		C	45529	653	44875	1	0		98.5636
1511	FLAG-tag		A	45481	45446	10	3	22		99.923
1512	FLAG-tag		T	45459	22	5	26	45406		99.8834
1513	FLAG-tag		T	45424	49	1	0	45374		99.8899
1552	rpoA	A	T	44238	131	5	0	44102	0.296126	99.6926
1553	rpoA	G	C	44258	166	44091	0	1	0	99.6227
1561	rpoA	C	T	44816	44	17	66	44689	0.0379329	99.7166
1563	rpoA	T	A	44998	44971	14	1	12	0.0266679	99.94
1600	rpoA	A	T	48687	107	9	0	48571	0.219771	99.7617
1601	rpoA	G	C	48794	14	48778	1	1	0.00204943	99.9672
1602	rpoA	C	A	48870	48851	7	3	9	0.0143237	99.9611
1654	rpoA	A	T	52649	67	2	0	52580	0.127258	99.8689
1655	rpoA	G	C	52738	15	52722	0	1	0	99.9697
1657	rpoA	C	T	53034	39	9	13	52973	0.0169702	99.885
1659	rpoA	T	A	53367	53350	9	3	5	0.00936909	99.9681
1720	rpoA	C	T	58039	48	4	18	57969	0.00689192	99.8794
1722	rpoA	T	A	58214	58197	7	7	3	0.0051534	99.9708
1741	rpoA	A	T	58781	8	5	0	58768	0.0136098	99.9779
1742	rpoA	G	C	58780	50	58728	1	1	0.00170126	99.9115
1822	rpoA	C	T	55172	1	3	16	55152	0.00543754	99.9637
1824	rpoA	T	A	55160	55139	3	14	4	0.00725163	99.9619
1828	rpoA	A	T	55097	1	0	2	55094	0.00181498	99.9946
1829	rpoA	G	C	55060	8	55050	0	2	0	99.9818
1830	rpoA	C	A	55053	55034	0	9	10	0	99.9655
1960	rpoA	A	T	42634	11	2	11	42610	0.025801	99.9437
1961	rpoA	G	C	42617	3	42613	1	0	0.00234648	99.9906
2022	rpoA	A	T	38796	12	48	9	38727	0.030931	99.8221
2044	rpoA	A	T	42761	27	3	4	42727	0.0631416	99.9205
2045	rpoA	G	C	42860	619	42241	0	0	0	98.5558
2064	rpoA	A	T	44374	21	12	39	44302	0.047325	99.8377
2139	rpoA	A	T	53828	3	1	1	53823	0.00557331	99.9907
2212	rpoA	C	T	55356	3	4	6	55343	0.00722596	99.9765
2214	rpoA	G	A	55356	55338	0	5	13	0.00903244	99.9675

## Sheet: CSB416 (ycf1)
Position (bp)	CDS - Product	WT base	Recoded base	Coverage	A	C	G	T	WT frequency	Recoded frequency		Frequency	WT	Recoded
129	ycf1 - A	A	T	5059	0	0	2	5057	0	99.9605		Average	0.0103676	99.959
138	ycf1 - A	A	T	5061	0	2	0	5059	0	99.9605		Minimum	0	99.6619
141	ycf1 - A	G	T	5063	0	1	2	5060	0.0395023	99.9407		Maximum	0.0760649	100
163	ycf1 - A	A	T	5059	0	0	1	5058	0	99.9802
164	ycf1 - A	G	C	5058	0	5057	0	1	0	99.9802
190	ycf1 - A	A	T	5028	2	0	0	5026	0.0397772	99.9602
191	ycf1 - A	G	C	5027	2	5024	0	1	0	99.9403
201	ycf1 - A	A	T	5025	0	0	0	5025	0	100
289	ycf1 - A	A	T	9831	1	4	1	9825	0.0101719	99.939
290	ycf1 - A	G	C	9829	5	9824	0	0	0	99.9491
313	ycf1 - A	A	T	9843	1	0	1	9841	0.0101595	99.9797
314	ycf1 - A	G	C	9844	3	9840	1	0	0.0101585	99.9594
355	ycf1 - A	A	T	5074	1	1	0	5072	0.0197083	99.9606
356	ycf1 - A	G	C	5073	4	5068	0	1	0	99.9014
423	ycf1 - A	G	T	5090	0	0	0	5090	0	100
448	ycf1 - A	C	T	5083	0	2	0	5081	0.0393468	99.9607
450	ycf1 - A	T	A	5083	5083	0	0	0	0	100
457	ycf1 - A	C	T	5087	0	0	1	5086	0	99.9803
459	ycf1 - A	T	A	5087	5087	0	0	0	0	100
484	ycf1 - A	A	T	5090	0	1	1	5088	0	99.9607
485	ycf1 - A	G	C	5089	6	5083	0	0	0	99.8821
486	ycf1 - A	C	A	5089	5086	1	2	0	0.0196502	99.941
2256	ycf1 - B	A	T	5648	0	1	0	5647	0	99.9823
2308	ycf1 - B	C	T	5644	1	0	1	5642	0	99.9646
2331	ycf1 - B	A	T	5647	1	1	0	5645	0.0177085	99.9646
2356	ycf1 - B	C	T	5638	1	0	0	5637	0	99.9823
2358	ycf1 - B	T	A	5636	5635	0	1	0	0	99.9823
2364	ycf1 - B	A	T	5632	3	1	0	5628	0.053267	99.929
2385	ycf1 - B	A	T	5631	0	2	3	5626	0	99.9112
2394	ycf1 - B	A	T	11057	0	6	1	11050	0	99.9367
2409	ycf1 - B	A	T	11052	0	0	1	11051	0	99.991
2437	ycf1 - B	C	T	11081	0	2	7	11072	0.0180489	99.9188
2442	ycf1 - B	A	T	11057	1	4	4	11048	0.00904404	99.9186
2452	ycf1 - B	A	T	11047	0	0	0	11047	0	100
2453	ycf1 - B	G	C	11048	2	11046	0	0	0	99.9819
2485	ycf1 - B	C	T	5616	0	1	2	5613	0.0178063	99.9466
2487	ycf1 - B	T	A	5616	5613	1	0	2	0.0356125	99.9466
2550	ycf1 - B	A	T	5613	2	0	1	5610	0.0356316	99.9466
2554	ycf1 - B	A	C	5610	0	5609	0	1	0	99.9822
2556	ycf1 - B	A	T	5610	0	0	2	5608	0	99.9643
2608	ycf1 - B	A	C	5614	0	5614	0	0	0	100
2610	ycf1 - B	A	T	5614	0	1	0	5613	0	99.9822
2611	ycf1 - B	A	C	5613	4	5608	0	1	0.0712631	99.9109
2613	ycf1 - B	A	T	5612	0	0	2	5610	0	99.9644
4131	ycf1 - C	A	T	8083	0	3	0	8080	0	99.9629
4210	ycf1 - C	A	T	8086	2	0	0	8084	0.0247341	99.9753
4211	ycf1 - C	G	C	8087	3	8084	0	0	0	99.9629
4255	ycf1 - C	C	T	8072	0	0	0	8072	0	100
4282	ycf1 - C	A	T	15624	0	3	2	15619	0	99.968
4283	ycf1 - C	G	C	15619	2	15616	0	1	0	99.9808
4285	ycf1 - C	A	C	15614	2	15610	2	0	0.012809	99.9744
4287	ycf1 - C	A	T	15613	5	0	1	15607	0.0320246	99.9616
4291	ycf1 - C	A	T	15614	2	2	0	15610	0.012809	99.9744
4292	ycf1 - C	G	C	15612	0	15611	1	0	0.00640533	99.9936
4321	ycf1 - C	A	T	15759	0	2	3	15754	0	99.9683
4322	ycf1 - C	G	C	15768	4	15764	0	0	0	99.9746
4342	ycf1 - C	A	C	15806	1	15801	0	4	0.00632671	99.9684
4344	ycf1 - C	A	T	15808	5	2	0	15801	0.0316296	99.9557
4362	ycf1 - C	A	T	8011	0	2	0	8009	0	99.975
4423	ycf1 - C	A	C	8079	2	8075	0	2	0.0247555	99.9505
4425	ycf1 - C	A	T	8081	1	1	3	8076	0.0123747	99.9381
4462	ycf1 - C	A	T	8106	3	2	0	8101	0.0370096	99.9383
4463	ycf1 - C	G	C	8107	1	8104	0	2	0	99.963
4464	ycf1 - C	C	A	8107	8106	0	0	1	0	99.9877
5554	ycf1 - D	A	C	11832	9	11821	2	0	0.0760649	99.907
5556	ycf1 - D	A	T	11832	0	2	2	11828	0	99.9662
5563	ycf1 - D	A	T	11831	1	1	1	11828	0.00845237	99.9746
5564	ycf1 - D	G	C	11831	39	11791	0	1	0	99.6619
5565	ycf1 - D	C	A	11831	11826	3	1	1	0.0253571	99.9577
5602	ycf1 - D	A	T	11838	0	4	4	11830	0	99.9324
5603	ycf1 - D	G	C	11836	0	11834	1	1	0.0084488	99.9831
5701	ycf1 - D	C	T	23265	4	2	2	23257	0.0085966	99.9656
5703	ycf1 - D	T	A	23260	23257	0	2	1	0.00429923	99.9871
5730	ycf1 - D	A	T	23095	1	0	4	23090	0.00432994	99.9784
5809	ycf1 - D	A	T	11816	2	2	1	11811	0.0169262	99.9577
5810	ycf1 - D	G	C	11819	3	11815	0	1	0	99.9662
5902	ycf1 - D	C	T	11822	2	1	3	11816	0.00845881	99.9492
5904	ycf1 - D	T	A	11820	11820	0	0	0	0	100

## Sheet: CSB347 (psbE-rps2)
Position (bp)	CDS	WT base	Recoded base	Coverage	A	C	G	T	WT frequency	Recoded frequency		Frequency	WT	Recoded
46	psbE	A	T	8951	3	0	0	8948	0.03	99.97		Average	0.0295977	99.9119
47	psbE	G	C	8952	1	8951	0	0	0	99.99		Minimum	0	99.12
70	psbE	A	T	8898	2	0	1	8895	0.02	99.97		Maximum	0.33	100
71	psbE	G	C	8900	4	8896	0	0	0	99.96
115	psbE	A	T	8734	0	0	1	8733	0	99.99
116	psbE	G	C	8729	2	8726	0	1	0	99.97
124	psbE	C	T	8675	3	0	3	8669	0	99.93
126	psbE	T	A	8654	8653	0	0	1	0.01	99.99
210	psbE	C	T	14645	1	0	4	14640	0	99.97
1130	rps9	G	T	10406	1	0	13	10392	0.12	99.87
1178	rps9	G	T	19187	73	1	1	19112	0.01	99.61
1247	rps9	A	T	10324	3	1	0	10320	0.03	99.96
1311	rps9	C	T	10765	1	0	0	10764	0	99.99
1397	rps9	A	T	33858	0	0	11	33847	0	99.97
1455	rps9	C	T	21434	3	1	86	21344	0	99.58
1457	rps9	G	A	21431	21425	5	1	0	0	99.97
1529	rps9	G	T	20401	1	0	11	20389	0.05	99.94
1569	rps9	A	C	38368	45	38322	1	0	0.12	99.88
1571	rps9	A	T	38517	32	1	5	38479	0.08	99.9
1638	rps9	C	T	21317	6	1	0	21310	0	99.97
1640	rps9	T	A	21339	21333	4	0	2	0.01	99.97
2108	ycf4	A	C	39589	11	39577	0	1	0.03	99.97
2110	ycf4	A	T	39592	4	1	31	39556	0.01	99.91
2135	ycf4	A	C	39167	6	39158	3	0	0.02	99.98
2137	ycf4	A	T	39083	9	0	3	39071	0.02	99.97
2141	ycf4	A	T	38866	1	1	0	38864	0	99.99
2142	ycf4	G	C	38804	14	38777	12	1	0.03	99.93
2218	ycf4	A	T	37776	4	3	0	37769	0.01	99.98
2234	ycf4	A	T	37480	0	0	2	37478	0	99.99
2235	ycf4	G	C	37451	20	37427	3	1	0.01	99.94
2248	ycf4	A	T	37189	8	0	1	37180	0.02	99.98
2251	ycf4	A	T	36941	2	2	3	36934	0.01	99.98
2290	ycf4	A	T	63650	5	0	52	63593	0.01	99.91
2314	ycf4	G	T	77621	39	2	31	77549	0.04	99.91
2336	ycf4	A	T	46463	61	0	1	46401	0.13	99.87
2337	ycf4	G	C	46608	79	46524	4	1	0.01	99.82
2354	ycf4	A	T	48347	8	2	5	48332	0.02	99.97
2355	ycf4	G	C	48417	62	48353	2	0	0	99.87
2372	ycf4	C	T	49552	8	1	1	49542	0	99.98
2374	ycf4	T	A	49649	49633	4	0	12	0.02	99.97
2441	ycf4	A	C	50628	16	50609	3	0	0.03	99.96
2443	ycf4	A	T	50617	14	2	8	50593	0.03	99.95
2458	ycf4	A	T	50673	9	3	2	50659	0.02	99.97
2531	ycf4	C	T	17609	18	2	66	17523	0.01	99.51
2533	ycf4	T	A	17656	17646	2	2	6	0.03	99.94
2573	ycf4	A	C	10398	17	10381	0	0	0.16	99.84
2575	ycf4	A	T	10429	34	0	0	10395	0.33	99.67
2674	ycf4	C	T	11201	1	2	0	11198	0.02	99.97
2863	ycf3	A	C	9713	4	9709	0	0	0.04	99.96
2865	ycf3	A	T	9715	1	0	0	9714	0.01	99.99
2872	ycf3	A	C	9718	0	9717	1	0	0	99.99
2874	ycf3	A	T	9722	1	1	0	9720	0.01	99.98
2976	ycf3	A	T	9509	6	0	1	9502	0.06	99.93
3070	ycf3	A	T	45680	14	1	1	45664	0.03	99.96
3071	ycf3	G	C	45688	101	45586	1	0	0	99.78
3079	ycf3	C	T	45857	10	1	13	45833	0	99.95
3081	ycf3	T	A	45890	45857	29	2	2	0	99.93
3094	ycf3	C	T	37451	18	0	13	37420	0	99.92
3106	ycf3	A	T	37492	9	2	6	37475	0.02	99.95
3107	ycf3	G	C	37472	9	37463	0	0	0	99.98
3124	ycf3	A	C	37600	11	37581	4	4	0.03	99.95
3126	ycf3	A	T	37615	11	2	18	37584	0.03	99.92
3175	ycf3	A	T	37352	20	0	2	37330	0.05	99.94
3176	ycf3	G	C	37324	41	37283	0	0	0	99.89
3237	ycf3	A	T	37562	23	4	1	37534	0.06	99.93
3351	ycf3	A	T	31187	6	1	0	31180	0.02	99.98
3355	ycf3	C	T	31233	2	4	13	31214	0.01	99.94
3771	rps18	A	C	40924	5	40919	0	0	0.01	99.99
3773	rps18	A	T	40934	13	3	10	40908	0.03	99.94
3843	rps18	A	C	39862	16	39845	0	1	0.04	99.96
3845	rps18	A	T	39809	11	3	11	39784	0.03	99.94
3930	rps18	C	T	64096	228	2	13	63853	0	99.62
3932	rps18	T	A	63866	63852	3	2	9	0.01	99.98
3954	rps18	C	T	62295	159	0	28	62108	0	99.7
3956	rps18	T	A	62472	62451	15	2	4	0.01	99.97
3987	rps18	A	T	36988	21	0	2	36965	0.06	99.94
3988	rps18	G	C	36903	6	36894	2	1	0.01	99.98
4035	rps18	A	C	38932	12	38919	0	1	0.03	99.97
4037	rps18	A	T	38999	37	1	0	38961	0.09	99.9
4038	rps18	A	C	39040	12	39025	0	3	0.03	99.96
4040	rps18	A	T	39098	81	1	1	39015	0.21	99.79
4125	rps18	A	T	40938	5	2	1	40930	0.01	99.98
4126	rps18	G	C	40948	11	40937	0	0	0	99.97
4137	rps18	A	T	40928	66	2	2	40858	0.16	99.83
4138	rps18	G	C	40925	5	40917	2	1	0	99.98
5048	rps2	C	T	4528	0	0	0	4528	0	100
5051	rps2	A	T	4528	0	0	0	4528	0	100
5052	rps2	G	C	4528	0	4527	0	1	0	99.98
5065	rps2	A	T	4528	2	0	0	4526	0.04	99.96
5078	rps2	A	T	4517	0	0	0	4517	0	100
5079	rps2	G	C	4517	0	4517	0	0	0	100
5113	rps2	A	T	4473	0	0	2	4471	0	99.96
5203	rps2	C	T	4238	0	0	1	4237	0	99.98
5290	rps2	A	T	4128	3	1	2	4122	0.07	99.85
5374	rps2	A	T	46594	5	4	2	46583	0.01	99.98
5389	rps2	A	T	46523	4	3	0	46516	0.01	99.98
5429	rps2	C	T	46413	4	0	15	46394	0	99.96
5477	rps2	C	T	39459	2	1	7	39449	0	99.97
5479	rps2	T	A	39418	39411	1	4	2	0.01	99.98
5555	rps2	A	T	70545	139	6	107	70293	0.2	99.64
5556	rps2	G	C	70911	337	70564	4	6	0.01	99.51
5557	rps2	C	A	71203	71151	21	7	24	0.03	99.93
5570	rps2	A	T	36379	116	8	3	36252	0.32	99.65
5571	rps2	G	C	36492	203	36275	12	2	0.03	99.41
5572	rps2	C	A	36547	36501	36	1	9	0.1	99.87
5633	rps2	C	T	39164	13	2	3	39146	0.01	99.95
5672	rps2	A	T	39743	5	0	0	39738	0.01	99.99
5673	rps2	G	C	39749	14	39733	1	1	0	99.96
5710	rps2	A	T	40390	3	4	0	40383	0.01	99.98
5824	rps2	A	T	17355	6	0	0	17349	0.03	99.97
5921	rps2	C	T	29832	52	29	19	29732	0.1	99.66
5923	rps2	T	A	29804	29760	34	0	10	0.03	99.85
5957	rps2	A	T	29567	25	7	10	29525	0.08	99.86
5958	rps2	G	C	29596	137	29456	1	2	0	99.53
5960	rps2	C	T	29659	25	4	37	29593	0.01	99.78
5962	rps2	G	A	14964	14942	9	1	12	0.01	99.85
5978	rps2	A	T	15296	12	3	2	15279	0.08	99.89
5979	rps2	G	C	15310	0	15306	4	0	0.03	99.97
5980	rps2	C	A	15312	15278	27	3	4	0.18	99.78
6055	rps2	A	T	16955	0	1	6	16948	0	99.96
6104	rps2	C	T	55392	3	1	5	55383	0	99.98
6106	rps2	T	A	55402	55398	0	3	1	0	99.99
6245	rps2	A	T	33061	3	3	1	33054	0.01	99.98
6246	rps2	G	C	32852	81	32771	0	0	0	99.75
6374	rps2	C	T	33554	20	2	7	33525	0.01	99.91
6422	rps2	C	T	49378	1	1	3	49373	0	99.99
6424	rps2	T	A	49398	49359	27	4	8	0.02	99.92
6428	rps2	A	C	49438	36	49401	1	0	0.07	99.93
6430	rps2	A	T	49452	3	2	2	49445	0.01	99.99
6437	rps2	A	T	49524	3	1	0	49520	0.01	99.99
6438	rps2	G	C	49522	53	49468	0	1	0	99.89
6449	rps2	C	T	49609	5	5	1	49598	0.01	99.98
6451	rps2	G	A	49621	49606	0	4	11	0.01	99.97
6464	rps2	C	T	49679	0	7	3	49669	0.01	99.98
6466	rps2	T	A	49672	49661	0	3	8	0.02	99.98
6524	rps2	A	C	10603	6	10597	0	0	0.06	99.94
6526	rps2	A	T	10594	0	3	0	10591	0	99.97
6551	rps2	C	T	10296	4	0	6	10286	0	99.9
6553	rps2	T	A	10274	10273	0	0	1	0.01	99.99
6554	rps2	C	T	10264	2	0	0	10262	0	99.98
6556	rps2	T	A	10219	10218	0	0	1	0.01	99.99
6617	rps2	C	T	18656	10	1	14	18631	0.01	99.87
6638	rps2	C	T	10493	13	4	5	10471	0.04	99.79
6640	rps2	T	A	10541	10537	0	2	2	0.02	99.96
6650	rps2	A	T	10614	4	1	0	10609	0.04	99.95
6651	rps2	G	C	10617	9	10602	2	4	0.02	99.86
6764	rps2	A	T	19281	2	1	0	19278	0.01	99.98
6765	rps2	G	C	19282	2	19280	0	0	0	99.99
6766	rps2	C	A	19284	19280	0	1	3	0	99.98
6866	rps2	C	T	7204	0	0	0	7204	0	100
6868	rps2	T	A	7198	7197	0	0	1	0.01	99.99
6986	rps2	C	T	6596	1	0	2	6593	0	99.95
6988	rps2	T	A	6636	6629	2	1	4	0.06	99.89
6989	rps2	A	T	6639	2	0	1	6636	0.03	99.95
6990	rps2	G	C	6646	9	6636	1	0	0.02	99.85
7001	rps2	A	T	6756	8	0	2	6746	0.12	99.85
7002	rps2	G	C	6767	27	6739	1	0	0.01	99.59
7010	rps2	A	T	6825	6	0	3	6816	0.09	99.87
7011	rps2	G	C	6831	58	6771	2	0	0.03	99.12
7049	rps2	C	T	7137	0	1	1	7135	0.01	99.97
7051	rps2	T	A	7143	7142	0	0	1	0.01	99.99
7094	rps2	C	T	7256	0	1	0	7255	0.01	99.99
7096	rps2	T	A	7256	7255	0	0	1	0.01	99.99
7154	rps2	C	T	31473	0	1	3	31469	0	99.99
7267	rps2	C	T	22872	2	1	4	22865	0	99.97
7394	rps2	A	T	26833	5	2	4	26822	0.02	99.96
7395	rps2	G	C	26841	18	26816	5	2	0.02	99.91
7397	rps2	A	C	26845	33	26810	2	0	0.12	99.87
7399	rps2	A	T	26861	29	0	2	26830	0.11	99.88
7486	rps2	C	T	27731	1	0	1	27729	0	99.99
7568	rps2	C	T	4583	1	1	1	4580	0.02	99.93
7616	rps2	C	T	2733	2	1	1	2729	0.04	99.85
7618	rps2	G	A	2745	2745	0	0	0	0	100
7720	rps2	T	A	3070	3070	0	0	0	0	100
